# Supplementary material for: Histologic Characterization of Tumor-Adjacent Mammary Adipose Tissue in Normal-Weight and Overweight/Obese Patients with Triple-Negative Breast Cancer
Source: Cancers (Basel). 2024 Oct 17;16(20):3515. doi: 10.3390/cancers16203515 (PMC11506523; doi:10.3390/cancers16203515)
Supplement: Supplementary file 1 [file cancers-16-03515-s001.zip]

Archive with 1 entries (1 files):
- cancers-3216569-supplementary.pdf
